# Supplementary material for: Frequency-comb enabled spectrum-correlation reflectometry for distributed fiber-optic sensing
Source: Light Sci Appl. 2026 Jan 1;15:11. doi: 10.1038/s41377-025-02080-w (PMC12756320; doi:10.1038/s41377-025-02080-w)
Supplement: Supplementary file 2 — Supplementary Movies [file 41377_2025_2080_MOESM2_ESM.zip]

Archive with 5 entries (4 files):
- Supplementary Movies/
- Supplementary Movies/Supplementary Movie S1.avi
- Supplementary Movies/Supplementary Movie S2.avi
- Supplementary Movies/Supplementary Movie S3.avi
- Supplementary Movies/Supplementary Movie S4.avi
